# Supplementary material for: SUMOs Mediate the Nuclear Transfer of p38 and p-p38 during Helicobacter Pylori Infection
Source: Int J Mol Sci. 2018 Aug 22;19(9):2482. doi: 10.3390/ijms19092482 (PMC6163533; doi:10.3390/ijms19092482)
Supplement: Supplementary file 1 [file ijms-19-02482-s001.zip]

Archive with 1 entries (1 files):
- ijms-333188-supplementary.docx
